# Supplementary material for: Survey of health literacy level and related influencing factors in military college students in Chongqing, China: A cross-sectional analysis
Source: PLoS One. 2017 May 17;12(5):e0177776. doi: 10.1371/journal.pone.0177776 (PMC5435342; doi:10.1371/journal.pone.0177776)
Supplement: S1 File — This excel file include three shifts: comparision about scores of HL, compaision about level of HL, p value summary. (XLS) [file pone.0177776.s001.xls]

## Sheet: comparision about scores of HL
Parameters		Frequency (Percent)	HL			KAA			BAL			HRS			SVH			ID			CD			SAFA			MC			HI
			Mean±Std	t / F	P	Mean±Std	t / F	P	Mean±Std	t / F	P	Mean±Std	t / F	P	Mean±Std	t / F	P	Mean±Std	t / F	P	Mean±Std	t / F	P	Mean±Std	t / F	P	Mean±Std	t / F	P	Mean±Std	t / F	P
Gender	Female	444(13.95)	69.25±14.85	1.07	0.285	34.39±6.9	0.792	0.428	18.89±4.19	1.111	0.267	15.96±5.18	1.107	0.268	13.53±2.79	2.079	0.038	7.77±2.64	-1.061	0.289	14.28±3.18	1.934	0.053	14.65±3.58	2.178	0.029	10.01±3.15	-1.769	0.077	9.01±2.88	1.611	0.107
	Male	2739(86.05)	68.45±14.62			34.12±6.62			18.65±4.32			15.67±5.07			13.24±2.67			7.91±2.61			13.97±3.14			14.25±3.56			10.29±3.18			8.78±2.88
Ethnicity	Han	235(7.38)	66.48±16.28	-2.052	0.041	33.17±7.21	-2.374	0.018	18.18±4.71	-1.704	0.09	15.12±5.58	-1.691	0.092	12.97±2.82	-1.865	0.062	7.62±2.65	-1.666	0.096	13.72±3.48	-1.368	0.172	13.81±3.86	-2.206	0.027	9.96±3.4	-1.466	0.143	8.4±3.19	-2.062	0.04
	Other	2948(92.62)	68.72±14.51			34.24±6.61			18.72±4.27			15.76±5.04			13.31±2.68			7.91±2.61			14.04±3.12			14.35±3.54			10.28±3.16			8.84±2.85
Profession	Non-MP	2070(65.03)	68.55±14.6	-0.027	0.978	33.97±6.58	-2.246	0.025	18.76±4.3	1.433	0.152	15.82±5.12	1.678	0.093	13.22±2.66	-1.746	0.081	7.94±2.58	1.575	0.115	14.02±3.2	0.093	0.926	14.45±3.51	3.11	0.002	10.1±3.1	-3.64	0	8.81±2.9	0.126	0.9
	MP	1113(34.97)	68.57±14.77			34.53±6.79			18.53±4.32			15.51±5.01			13.39±2.74			7.79±2.66			14.01±3.05			14.04±3.67			10.54±3.29			8.8±2.84
Grade	Primary	2272(71.38)	68.92±13.95	2.069	0.039	34.37±6.3	2.563	0.01	18.72±4.15	0.727	0.468	15.83±4.93	2.025	0.043	13.34±2.6	1.957	0.05	7.88±2.56	-0.28	0.78	14.06±3	1.036	0.301	14.38±3.44	1.802	0.072	10.34±3.12	2.345	0.019	8.92±2.82	3.27	0.001
	Senior	911(28.62)	67.65±16.26			33.65±7.47			18.59±4.66			15.41±5.44			13.13±2.91			7.91±2.74			13.92±3.49			14.12±3.87			10.04±3.31			8.54±3.02
Educational system	Specialist	491(15.43)	66.66±15.5	-2.973	0.003	33.28±7.07	-3.206	0.001	18.26±4.53	-2.38	0.017	15.13±5.34	-2.658	0.008	13.09±2.78	-1.695	0.09	7.56±2.83	-2.85	0.005	13.68±3.38	-2.393	0.017	14.34±3.62	0.212	0.832	9.53±3.2	-5.505	0	8.46±3.08	-2.778	0.006
	Undergraduate	2692(84.57)	68.9±14.47			34.32±6.57			18.76±4.26			15.82±5.03			13.32±2.67			7.95±2.57			14.08±3.1			14.3±3.56			10.39±3.16			8.87±2.84
Residence	Rural	907(28.5)	68.92±14.28	0.886	0.376	34.22±6.54	0.302	0.763	18.67±4.32	-0.101	0.92	16.03±4.87	2.263	0.024	13.2±2.76	-1.135	0.257	8.02±2.51	1.859	0.063	13.9±3.14	-1.354	0.176	14.51±3.44	2.081	0.038	10.4±3.01	1.705	0.088	8.89±2.84	0.995	0.32
	Urban	2276(71.5)	68.41±14.8			34.14±6.71			18.69±4.3			15.59±5.16			13.32±2.66			7.84±2.65			14.06±3.15			14.23±3.62			10.2±3.24			8.78±2.9
Smoking	Non-smoking	2924(91.86)	68.82±14.37	2.927	0.004	34.29±6.52	3.158	0.002	18.75±4.23	2.637	0.009	15.78±5.03	2.192	0.029	13.34±2.64	3.553	0	7.9±2.6	1.08	0.28	14.08±3.09	3.324	0.001	14.34±3.53	1.824	0.069	10.3±3.15	2.358	0.019	8.86±2.84	2.802	0.005
	Smoking	259(8.14)	65.58±17.31			32.68±7.97			17.91±4.97			14.98±5.62			12.62±3.15			7.72±2.74			13.31±3.63			13.88±4			9.78±3.43			8.27±3.24
Alcohol use	Has not used	3097(97.3)	68.77±14.39	3.497	0.001	34.26±6.52	3.156	0.002	18.74±4.24	3.278	0.002	15.77±5.03	2.871	0.005	13.32±2.65	2.147	0.035	7.91±2.59	3.373	0.001	14.05±3.11	2.955	0.004	14.35±3.52	3.107	0.003	10.29±3.15	3.391	0.001	8.85±2.85	3.4	0.001
	Has used	86(2.7)	61.05±20.92			30.57±10.04			16.76±5.87			13.72±6.37			11.98±3.66			7.17±3.15			12.77±4.11			12.62±4.88			9±3.75			7.5±3.54
playing online games	＜5 Hours	2735(85.93)	69.23±14.19	5.733	0	34.48±6.45	5.936	0	18.87±4.19	5.428	0	15.88±4.97	4.361	0	13.35±2.63	3.279	0.001	8±2.58	5.802	0	14.15±3.05	5.361	0	14.46±3.45	5.187	0	10.37±3.12	4.783	0	8.9±2.82	4.211	0
	≥5 Hours	448(14.07)	64.45±16.67			32.24±7.55			17.56±4.81			14.66±5.61			12.85±3.02			7.23±2.7			13.19±3.58			13.39±4.11			9.55±3.4			8.23±3.16
Annual household income	＜ 50,000 yuan	1860(58.44)	68.21±14.62	-1.568	0.117	34.01±6.69	-1.518	0.129	18.53±4.3	-2.413	0.016	15.67±5.05	-0.489	0.625	13.2±2.71	-1.944	0.052	7.84±2.59	-1.37	0.171	13.87±3.14	-3.076	0.002	14.3±3.56	-0.175	0.861	10.25±3.17	0.014	0.989	8.75±2.89	-1.365	0.172
	≥ 50,000 yuan	1323(41.56)	69.04±14.7			34.37±6.61			18.9±4.3			15.76±5.12			13.39±2.66			7.97±2.64			14.22±3.15			14.32±3.59			10.25±3.18			8.89±2.86
college	IC	699(21.96)	66.78±16.03	7.765	0	33.25±7.24	8.771	0	18.37±4.66	5.412	0.005	15.16±5.45	10.439	0	13.02±2.85	4.569	0.01	7.68±2.75	6.815	0.001	13.62±3.48	8.402	0	14.29±3.77	6.125	0.002	9.68±3.28	16.427	0	8.5±3.18	6.327	0.002
	ILE	1371(43.07)	69.46±13.73			34.33±6.19			18.96±4.09			16.16±4.91			13.32±2.56			8.08±2.48			14.22±3.02			14.54±3.36			10.32±2.99			8.97±2.74
	TMMU	1113(34.97)	68.57±14.77			34.53±6.79			18.53±4.32			15.51±5.01			13.39±2.74			7.79±2.66			14.01±3.05			14.04±3.67			10.54±3.29			8.8±2.84
Age(year)	16～20	1693(53.19)	68.23±14.54	1.606	0.201	34.1±6.59	0.389	0.678	18.55±4.24	2.101	0.122	15.57±5.1	2.779	0.062	13.26±2.64	0.629	0.533	7.76±2.69	5.072	0.006	13.98±3.08	0.289	0.749	14.09±3.58	7.956	0	10.33±3.23	0.99	0.372	8.81±2.87	1.267	0.282
	21～25	1391(43.7)	68.81±14.83			34.19±6.76			18.8±4.4			15.81±5.08			13.29±2.75			8.01±2.53			14.06±3.23			14.51±3.55			10.16±3.12			8.78±2.89
	26～28	99(3.11)	70.62±13.94			34.69±6.51			19.23±4.05			16.7±4.58			13.57±2.75			8.37±2.35			14±3.11			15.14±3.28			10.28±3.1			9.25±2.86
Father's education level	Primary and less	394(12.38)	66.63±15.68	11.821	0	33.39±7.28	11.007	0	17.96±4.6	9.475	0	15.28±5.29	10.178	0	13.01±2.89	4.014	0.007	7.68±2.68	7.107	0	13.51±3.35	9.657	0	14.09±3.8	9.584	0	9.82±3.32	11.12	0	8.53±3.03	11.042	0
	High school	1815(57.02)	69.61±13.69			34.56±6.2			18.96±4.09			16.09±4.83			13.34±2.58			8.06±2.47			14.15±2.99			14.54±3.39			10.52±2.99			9±2.76
	University	878(27.58)	67.94±15.4			34.03±6.98			18.57±4.43			15.33±5.32			13.36±2.75			7.71±2.8			14.1±3.27			14.08±3.68			10±3.37			8.69±2.96
	Postgraduate	96(3.02)	62.32±18.09			31.07±8.13			17.39±5.19			13.86±5.9			12.58±3.23			7.21±2.91			12.79±3.55			12.86±4.25			9.38±3.71			7.5±3.29
Mother's education level	Primary and less	627(19.7)	68.25±14.12	16.137	0	34.03±6.56	14.392	0	18.46±4.22	12.776	0	15.75±4.86	13.258	0	13.21±2.67	7.15	0	7.93±2.52	5.733	0.001	13.82±3.18	10.315	0	14.36±3.42	11.934	0	10.2±3.04	13.359	0	8.72±2.78	19.327	0
	High school	1888(59.32)	69.27±14.25			34.45±6.41			18.9±4.24			15.92±4.99			13.34±2.63			7.96±2.56			14.13±3.09			14.41±3.52			10.44±3.11			8.98±2.83
	University	616(19.35)	67.79±15.15			33.87±6.9			18.54±4.25			15.38±5.33			13.3±2.73			7.74±2.76			14.04±3.12			14.16±3.61			9.95±3.33			8.59±2.97
	Postgraduate	52(1.63)	55.5±21.81			28.5±10.48			15.37±6.35			11.63±6			11.62±3.94			6.56±3.3			11.81±4.27			11.48±5.24			7.94±4.23			6.1±3.27
Father's occupation	Teacher	142(4.46)	67.54±16.97	0.599	0.701	33.87±7.8	0.561	0.73	18.644.79	0.565	0.727	15.04±5.43	1.709	0.129	13.23±2.99	0.936	0.456	7.61±3.01	1.473	0.195	14.01±3.48	1.038	0.393	13.83±4.04	1.746	0.121	10.28±3.5	0.565	0.727	8.58±2.97	0.817	0.537
	Medical staff	75(2.36)	67.37±14.55			34.17±6.53			18.124.33			15.08±5.24			13.51±2.44			7.48±2.79			14.17±3.18			13.48±3.52			9.88±3.64			8.85±2.75
	Civil servant	901(28.31)	68.77±14.53			34.19±6.57			18.824.19			15.75±5.09			13.36±2.68			7.89±2.56			14.11±3.09			14.28±3.5			10.26±3.23			8.87±2.93
	Farmer	830(26.08)	68.77±14.44			34.14±6.53			18.64.36			16.03±4.96			13.16±2.77			8.02±2.59			13.85±3.09			14.48±3.43			10.35±3.1			8.91±2.87
	Worker	392(12.32)	69.18±13.36			34.63±6.09			18.773.95			15.78±4.86			13.44±2.4			7.99±2.46			14.22±3			14.38±3.42			10.32±3			8.83±2.71
	Other	843(26.48)	68.11±15.18			33.99±6.95			18.634.44			15.5±5.21			13.23±2.71			7.79±2.66			13.97±3.27			14.29±3.75			10.15±3.19			8.67±2.92
Mother’s occupation	Teacher	196(6.16)	69.13±14.96	0.795	0.553	34.41±6.73	0.544	0.743	18.844.32	0.46	0.806	15.88±5.2	1.766	0.116	13.37±2.8	0.975	0.432	7.91±2.68	1.747	0.121	14.23±3.03	0.792	0.555	14.35±3.7	1.709	0.129	10.33±3.2	1.196	0.308	8.94±2.98	0.551	0.738
	Medical staff	100(3.14)	65.88±16.97			33.24±7.88			18.154.59			14.49±5.82			13.24±2.82			7.26±3.03			13.95±3.6			13.39±4.08			9.52±3.49			8.52±3.31
	Civil servant	692(21.74)	68.36±14.59			34.12±6.51			18.724.2			15.52±5.18			13.28±2.63			7.78±2.56			14.11±3.08			14.25±3.53			10.24±3.33			8.7±2.9
	Farmer	949(29.81)	68.63±14.57			34.09±6.66			18.624.35			15.93±4.97			13.13±2.75			7.99±2.59			13.86±3.12			14.45±3.48			10.32±3.13			8.86±2.87
	Worker	326(10.24)	68.81±14.15			34.32±6.45			18.694.17			15.8±5.03			13.38±2.63			7.97±2.54			14.08±3.18			14.24±3.51			10.29±3.05			8.85±2.82
	Other	920(28.9)	68.71±14.64			34.26±6.7			18.754.36			15.7±5.02			13.38±2.67			7.9±2.63			14.04±3.19			14.31±3.61			10.25±3.11			8.82±2.83
note:TMMU(Third Military Medical University of PLA); IC(Institute of Communication of PLA); ILE(Institute of Logistics Engineering of PLA). MP(medical profession );Non-MP(non-medical profession).

## Sheet: compaision about level of HL
Parameters		Frequency (Percent)	HL			KAA			BAL			HRS			SVH			ID			CD			SAFA			MC			HI
			Adequate(level%)	Chi-Square	P	Adequate(level%)	Chi-Square	P	Adequate(level%)	Chi-Square	P	Adequate(level%)	Chi-Square	P	Adequate(level%)	Chi-Square	P	Adequate(level%)	Chi-Square	P	Adequate(level%)	Chi-Square	P	Adequate(level%)	Chi-Square	P	Adequate(level%)	Chi-Square	P	Adequate(level%)	Chi-Square	P
Gender	Female	444(13.95)	101（22.75）	0.896	0.344	155（34.91）	0.019	0.89	122（27.48）	0.333	0.564	116（26.13）	3.623	0.057	261（58.78）	5.784	0.016	115（25.9）	1.586	0.208	169（38.06）	1.479	0.224	298（67.12）	5.034	0.025	37（8.333）	6.186	0.013	208（46.85）	0.901	0.343
	Male	2739(86.05)	569（20.77）			947（34.57）			717（26.18）			604（22.05）			1442（52.65）			789（28.81）			961（35.09）			1686（61.56）			341（12.45）			1217（44.43）
Ethnicity	Han	235(7.38)	46（19.57）	0.332	0.564	66（28.09）	4.789	0.029	59（25.11）	0.205	0.651	49（20.85）	0.454	0.501	122（51.91）	0.257	0.612	65（27.66）	0.069	0.793	78（33.19）	0.591	0.442	135（57.45）	2.578	0.108	28（11.91）	0	0.985	96（40.85）	1.575	0.209
	Other	2948(92.62)	624（21.17）			1036（35.14）			780（26.46）			671（22.76）			1581（53.63）			839（28.46）			1052（35.69）			1849（62.72）			350（11.87）			1329（45.08）
Profession	Non-MP	2070(65.03)	418（20.19）	2.611	0.106	665（32.13）	16.291	0	544（26.28）	0.019	0.891	485（23.43）	2.218	0.136	1071（51.74）	7.403	0.007	594（28.7）	0.253	0.615	742（35.85）	0.306	0.58	1335（64.49）	11.781	0.001	189（9.13）	42.628	0	933（45.07）	0.22	0.639
	MP	1113(34.97)	252（22.64）			437（39.26）			295（26.5）			235（21.11）			632（56.78）			310（27.85）			388（34.86）			649（58.31）			189（16.98）			492（44.2）
Grade	Primary	2272(71.38)	452（19.89）	6.372	0.012	789（34.73）	0.039	0.843	588（25.88）	0.936	0.333	510（22.45）	0.136	0.713	1236（54.4）	2.576	0.109	637（28.04）	0.517	0.472	783（34.46）	3.736	0.053	1422（62.59）	0.223	0.637	287（12.63）	4.34	0.037	1053（46.35）	7.992	0.005
	Senior	911(28.62)	218（23.93）			313（34.36）			251（27.55）			210（23.05）			467（51.26）			267（29.31）			347（38.09）			562（61.69）			91（9.989）			372（40.83）
Educational system	Specialist	491(15.43)	77（15.68）	10.063	0.002	147（29.94）	5.624	0.018	115（23.42）	2.58	0.108	97（19.76）	2.722	0.099	245（49.9）	3.033	0.082	129（26.27）	1.293	0.256	157（31.98）	3.151	0.076	309（62.93）	0.09	0.765	24（4.888）	27.086	0	206（41.96）	1.859	0.173
	Undergraduate	2692(84.57)	593（22.03）			955（35.48）			724（26.89）			623（23.14）			1458（54.16）			775（28.79）			973（36.14）			1675（62.22）			354（13.15）			1219（45.28）
Residence	Rural	907(28.5)	184（20.29）	0.444	0.505	309（34.07）	0.171	0.679	245（27.01）	0.279	0.597	208（22.93）	0.071	0.79	480（52.92）	0.172	0.678	273（30.1）	1.799	0.18	308（33.96）	1.319	0.251	584（64.39）	2.286	0.131	102（11.25）	0.481	0.488	401（44.21）	0.159	0.69
	Urban	2276(71.5)	486（21.35）			793（34.84）			594（26.1）			512（22.5）			1223（53.73）			631（27.72）			822（36.12）			1400（61.51）			276（12.13）			1024（44.99）
Smoking	Non-smoking	2924(91.86)	622（21.27）	1.074	0.3	1021（34.92）	1.396	0.237	773（26.44）	0.112	0.738	670（22.91）	1.77	0.183	1583（54.14）	5.828	0.016	833（28.49）	0.135	0.713	1051（35.94）	3.077	0.079	1831（62.62）	1.274	0.259	348（11.9）	0.023	0.879	1324（45.28）	3.8	0.051
	Smoking	259(8.14)	48（18.53）			81（31.27）			66（25.48）			50（19.31）			120（46.33）			71（27.41）			79（30.5）			153（59.07）			30（11.58）			101（39）
Alcohol use	Has not used	3097(97.3)	651（21.02）	0.058	0.81	1077（34.78）	1.204	0.273	820（26.48）	0.829	0.363	706（22.8）	2.03	0.154	1669（53.89）	6.932	0.008	882（28.48）	0.346	0.557	1107（35.74）	2.96	0.085	1942（62.71）	6.855	0.009	369（11.91）	0.168	0.682	1395（45.04）	3.493	0.062
	Has used	86(2.7)	19（22.09）			25（29.07）			19（22.09）			14（16.28）			34（39.53）			22（25.58）			23（26.74）			42（48.84）			9（10.47）			30（34.88）
playing online games	＜5 Hours	2735(85.93)	598（21.86）	7.774	0.005	988（36.12）	19.39	0	755（27.61）	15.55	0	634（23.18）	3.492	0.062	1489（54.44）	6.894	0.009	819（29.95）	22.789	0	1004（36.71）	12.388	0	1748（63.91）	20.69	0	344（12.58）	9.153	0.002	1257（45.96）	11.142	0.001
	≥5 Hours	448(14.07)	72（16.07）			114（25.45）			84（18.75）			86（19.2）			214（47.77）			85（18.97）			126（28.13）			236（52.68）			34（7.589）			168（37.5）
Annual household income	＜ 50,000 yuan	1860(58.44)	365（19.62）	5.473	0.019	625（33.6）	2.054	0.152	461（24.78）	5.71	0.017	417（22.42）	0.103	0.748	979（52.63）	1.357	0.244	508（27.31）	2.61	0.106	617（33.17）	10.601	0.001	1150（61.83）	0.483	0.487	226（12.15）	0.323	0.57	811（43.6）	2.464	0.116
	≥ 50,000 yuan	1323(41.56)	305（23.05）			477（36.05）			378（28.57）			303（22.9）			724（54.72）			396（29.93）			513（38.78）			834（63.04）			152（11.49）			614（46.41）
college	IC	699(21.96)	118（16.88）	9.577	0.008	216（30.9）	16.99	0	173（24.75）	1.293	0.524	140（20.03）	9.193	0.01	345（49.36）	9.812	0.007	188（26.9）	1.935	0.38	226（32.33）	5.996	0.05	447（63.95）	11.914	0.003	48（6.867）	47.795	0	300（42.92）	2.201	0.333
	ILE	1371(43.07)	300（21.88）			449（32.75）			371（27.06）			345（25.16）			726（52.95）			406（29.61）			516（37.64）			888（64.77）			141（10.28）			633（46.17）
	TMMU	1113(34.97)	252（22.64）			437（39.26）			295（26.5）			235（21.11）			632（56.78）			310（27.85）			388（34.86）			649（58.31）			189（16.98）			492（44.2）
Age(year)	16～20	1693(53.19)	340（20.08）	2.313	0.315	575（33.96）	1.451	0.484	433（25.58）	1.2	0.549	363（21.44）	3.193	0.203	890（52.57）	1.957	0.376	479（28.29）	0.774	0.679	564（33.31）	9.043	0.011	994（58.71）	20.993	0	244（14.41）	23.229	0	759（44.83）	1.452	0.484
	21～25	1391(43.7)	306（22）			488（35.08）			378（27.17）			331（23.8）			755（54.28）			393（28.25）			534（38.39）			920（66.14）			122（8.771）			616（44.28）
	26～28	99(3.11)	24（24.24）			39（39.39）			28（28.28）			26（26.26）			58（58.59）			32（32.32）			32（32.32）			70（70.71）			12（12.12）			50（50.51）
Father's education level	Primary and less	394(12.38)	61（15.48）	16.412	0.001	123（31.22）	11.284	0.01	98（24.87）	3.22	0.359	79（20.05）	4.375	0.224	200（50.76）	3.833	0.28	104（26.4）	2.704	0.44	120（30.46）	15.654	0.001	241（61.17）	24.667	0	35（8.883）	7.335	0.062	158（40.1）	13.861	0.003
	High school	1815(57.02)	399（21.98）			644（35.48）			493（27.16）			433（23.86）			974（53.66）			533（29.37）			660（36.36）			1187（65.4）			228（12.56）			850（46.83）
	University	878(27.58)	200（22.78）			315（35.88）			229（26.08）			190（21.64）			484（55.13）			244（27.79）			330（37.59）			512（58.31）			109（12.41）			387（44.08）
	Postgraduate	96(3.02)	10（10.42）			20（20.83）			19（19.79）			18（18.75）			45（46.88）			23（23.96）			20（20.83）			44（45.83）			6（6.25）			30（31.25）
Mother's education level	Primary and less	627(19.7)	111（17.7）	11.764	0.008	210（33.49）	9.653	0.022	155（24.72）	9.23	0.026	125（19.94）	9.69	0.021	330（52.63）	5.407	0.144	178（28.39）	0.882	0.83	219（34.93）	5.642	0.13	388（61.88）	18.886	0	58（9.25）	9.52	0.023	259（41.31）	29.235	0
	High school	1888(59.32)	421（22.3）			672（35.59）			524（27.75）			453（23.99）			1025（54.29）			542（28.71）			687（36.39）			1209（64.04）			245（12.98）			899（47.62）
	University	616(19.35)	134（21.75）			212（34.42）			154（25）			137（22.24）			328（53.25）			172（27.92）			213（34.58）			368（59.74）			73（11.85）			259（42.05）
	Postgraduate	52(1.63)	4（7.692）			8（15.38）			6（11.54）			5（9.615）			20（38.46）			12（23.08）			11（21.15）			19（36.54）			2（3.846）			8（15.38）
Father's occupation	Teacher	142(4.46)	33（23.24）	2.81	0.729	59（41.55）	5.584	0.349	40（28.17）	1.958	0.855	25（17.61）	4.842	0.435	81（57.04）	2.028	0.845	43（30.28）	4.778	0.444	52（36.62）	4.378	0.496	86（60.56）	6.463	0.264	20（14.08）	7.468	0.188	54（38.03）	4.543	0.474
	Medical staff	75(2.36)	16（21.33）			22（29.33）			18（24）			13（17.33）			41（54.67）			22（29.33）			27（36）			40（53.33）			15（20）			34（45.33）
	Civil servant	901(28.31)	199（22.09）			318（35.29）			244（27.08）			213（23.64）			492（54.61）			262（29.08）			324（35.96）			543（60.27）			110（12.21）			421（46.73）
	Farmer	830(26.08)	160（19.28）			272（32.77）			226（27.23）			198（23.86）			439（52.89）			252（30.36）			271（32.65）			535（64.46）			100（12.05）			375（45.18）
	Worker	392(12.32)	80（20.41）			140（35.71）			97（24.74）			85（21.68）			211（53.83）			101（25.77）			148（37.76）			250（63.78）			46（11.73）			171（43.62）
	Other	843(26.48)	182（21.59）			291（34.52）			214（25.39）			186（22.06）			439（52.08）			224（26.57）			308（36.54）			530（62.87）			87（10.32）			370（43.89）
Mother’s occupation	Teacher	196(6.16)	48（24.49）	6.293	0.279	75（38.27）	4.919	0.426	55（28.06）	1.028	0.96	49（25）	3.502	0.623	105（53.57）	2.767	0.736	55（28.06）	3.401	0.638	76（38.78）	5.928	0.313	121（61.73）	6.409	0.268	25（12.76）	3.196	0.67	93（47.45）	2.191	0.822
	Medical staff	100(3.14)	20（20）			30（30）			29（29）			16（16）			52（52）			25（25）			42（42）			53（53）			13（13）			47（47）
	Civil servant	692(21.74)	145（20.95）			242（34.97）			178（25.72）			153（22.11）			362（52.31）			182（26.3）			245（35.4）			422（60.98）			93（13.44）			298（43.06）
	Farmer	949(29.81)	181（19.07）			309（32.56）			253（26.66）			218（22.97）			499（52.58）			285（30.03）			316（33.3）			613（64.59）			112（11.8）			418（44.05）
	Worker	326(10.24)	64（19.63）			113（34.66）			87（26.69）			77（23.62）			172（52.76）			92（28.22）			125（38.34）			201（61.66）			36（11.04）			149（45.71）
	Other	920(28.9)	212（23.04）			333（36.2）			237（25.76）			207（22.5）			513（55.76）			265（28.8）			326（35.43）			574（62.39）			99（10.76）			420（45.65）
note:TMMU(Third Military Medical University of PLA); IC(Institute of Communication of PLA); ILE(Institute of Logistics Engineering of PLA). MP(medical profession );Non-MP(non-medical profession).

## Sheet: p value summary
Parameters	HL		KAA		BAL		HRS		SVH		ID		CD		SAFA		MC		HI
	score	level	score	level	score	level	score	level	score	level	score	level	score	level	score	level	score	level	score	level
Gender	0	0	0	0	0	0	0	0	1	1	0	0	0	0	1	1	0	1	0	0
Ethnicity	1	0	1	1	0	0	0	0	0	0	0	0	0	0	1	0	0	0	1	0
Profession	0	0	1	1	0	0	0	0	0	1	0	0	0	0	1	1	1	1	0	0
Grade	1	1	1	0	0	0	1	0	0	0	0	0	0	0	0	0	1	1	1	1
Educational system	1	1	1	1	1	0	1	0	0	0	1	0	1	0	0	0	1	1	1	0
Residence	0	0	0	0	0	0	1	0	0	0	0	0	0	0	1	0	0	0	0	0
Smoking	1	0	1	0	1	0	1	0	1	1	0	0	1	0	0	0	1	0	1	0
Alcohol use	1	0	1	0	1	0	1	0	1	1	1	0	1	0	1	1	1	0	1	0
playing online games	1	1	1	1	1	1	1	0	1	1	1	1	1	1	1	1	1	1	1	1
Annual household income	0	1	0	0	1	1	0	0	0	0	0	0	1	1	0	0	0	0	0	0
college	1	1	1	1	1	0	1	1	1	1	1	0	1	1	1	1	1	1	1	0
Age(year)	0	0	0	0	0	0	0	0	0	0	1	0	0	1	1	1	0	1	0	0
Father's education level	1	1	1	1	1	0	1	0	1	0	1	1	1	0	1	1	1	0	1	1
Mother's education level	1	1	1	1	1	1	1	1	1	0	1	0	1	0	1	1	1	1	1	1
Father's occupation	0	0	0	0	0	0	0	0	0	0	0	0	0	0	0	0	0	0	0	0
Mother’s occupation	0	0	0	0	0	0	0	0	0	0	0	0	0	0	0	0	0	0	0	0
note:"1" represents statistically significant difference;"0" represents not statistically significant difference.
